# Supplementary material for: Comparison of PERCIST5, imPERCIST5, and PERCIMT Criteria for Early Assessment of Pembrolizumab Response with FDG-PET/CT in Metastatic Bladder Cancer Patients
Source: Pharmaceuticals (Basel). 2025 May 9;18(5):701. doi: 10.3390/ph18050701 (PMC12115037; doi:10.3390/ph18050701)
Supplement: Supplementary file 1 [file pharmaceuticals-18-00701-s001.zip]

Archive with 1 entries (1 files):
- pharmaceuticals-3500581-supplementary.pdf
